# Supplementary material for: Structure-Based Study to Overcome Cross-Reactivity of Novel Androgen Receptor Inhibitors
Source: Cells. 2022 Sep 7;11(18):2785. doi: 10.3390/cells11182785 (PMC9497135; doi:10.3390/cells11182785)
Supplement: Supplementary file 1 [file cells-11-02785-s001.zip]

Archive with 1 entries (1 files):
- cells-1896808-supplementary.pdf
